# Supplementary material for: A Single-Domain Response Regulator Functions as an Integrating Hub To Coordinate General Stress Response and Development in Alphaproteobacteria
Source: mBio. 2018 May 22;9(3):e00809-18. doi: 10.1128/mBio.00809-18 (PMC5964349; doi:10.1128/mBio.00809-18)
Supplement: TABLE S2 [file mbo003183890st2.xlsx]

## Sheet: Plasmids
Name	Vector	Relevant information	Reference
pNPTS138	pNPTS129	Suicide vector containing sacB and nptI, kanr	(1)
pRKlac290	pK2	for transcriptional fusions to lacZ	(2)
pRKlac290-PsigU	pRKlac290	pPsigU-lacZ, tetr	(3)
pAK501		Promoter-probe plasmid for generation of lacZ transcriptional fusions based on pVS oriV; camr	(4)
pAK502		Promoter-probe plasmid for generation of lacZ translational fusions based on pVS oriV; camr	This study
pAK504		Derivative of pAK501 harboring containing in addition bla and ColE1 oriV; camr, ampr	This study
pAK505		Derivative of pAK502 harboring containing in addition bla and ColE1 oriV; camr, ampr	This study
pAK504-sigUp	pAK504	pAK504 with sigU promoter transcriptionally fused to lacZ	This study
pAK505-hfiA	pAK505	pAK504 with hfiA promoter translationally fused to lacZ	This study
pGBD-C1		For yeast two-hybrid screening, GAL4BD, trp1, ampr	(5)
pGBD-C1-kan	pGBD-C1	For yeast two-hybrid screening, GAL4BD, trp1, kanr	(5)
pGAD-C1		For yeast two-hybrid screening, GAL4AD, leu2, ampr	(5)
pET28a		Expression vector	Novagen
pET-His6-MBP	pET28a-His-MBP	Expression vector to express N-terminal His6-MBP fusion proteins	(6)
pIDJ002	pNPTS138	clean knock-out of lovR, kanr	This study
pIDJ005	pNPTS138	clean knock-out of mrrA, kanr	This study
pIDJ015	pNPTS138	3xFLAG-mrrA, kanr	This study
pIDJ029	pNPTS138	mrrA-3xFLAG, kanr	This study
pIDJ030	pNPTS138	mrrA-linker-3xFLAG, kanr	This study
pIDJ033	pNPTS138	3xFLAG-linker-mrrA, kanr	This study
pIDJ040	pNPTS138	clean knock-out of lovK, kanr	This study
pIDJ041	pGBD-C1	Gal4DB-mrrA	This study
pIDJ053	pET28a	Production of mrrA-His6	This study
pIDJ079	pET-His6-MBP	Production of His6-MBP-CC2874noTM, kanr	This study
pIDJ082	pET-His6-MBP	Production of His6-MBP-CC2554, kanr	This study
pIDJ087	pET-His6-MBP	Production of His6-MBP-MrrAD58N, kanr	This study
pIDJ090	pET-His6-MBP	Production of His6-MBP-CC2874noTMnoREC, kanr	This study
pIDJ126	pET-His6-MBP	Production of His6-MBP-PhyR, kanr	This study
pIDJ127	pET-His6-MBP	Production of His6-MBP-LovK, kanr	This study
pIDJ127.1	pET-His6-MBP	Production of His6-MBP-LovK G319A/G321A, kanr	This study
pIDJ127.2	pET-His6-MBP	Production of His6-MBP-LovK G332A, kanr	This study
pIDJ128	pET-His6-MBP	Production of His6-MBP-LovR, kanr	This study
pIDJ129	pET-His6-MBP	Production of His6-MBP-PhyK, kanr	This study
pIDJ129.1	pET-His6-MBP	Production of His6-MBP-PhyK G514A/G516A, kanr	This study
pIDJ129.2	pET-His6-MBP	Production of His6-MBP-PhyK G526A, kanr	This study
pIDJ131	pET28a	Production of His6-PhyR, kanr	This study
pIDJ132	pMALC2	His6-MBP-NepR	This study
pHis-MBP-PhyK	pET-His6-MBP	Production of His6-MBP-PhyK, kanr	This study
pHis-MBP-0629	pET-His6-MBP	Production of His6-MBP-cc0629, kanr	This study
pHis-MBP-0836	pET-His6-MBP	Production of His6-MBP-cc0836, kanr	This study
pHis-MBP-1683	pET-His6-MBP	Production of His6-MBP-cc1683, kanr	This study
pHis-MBP-2909	pET-His6-MBP	Production of His6-MBP-cc2909, kanr	This study
pHis-MBP-3048	pET-His6-MBP	Production of His6-MBP-cc3048, kanr	This study
pHis-MBP-3058	pET-His6-MBP	Production of His6-MBP-cc3058, kanr	This study
pHis-MBP-3170	pET-His6-MBP	Production of His6-MBP-cc3170, kanr	This study
pHis-MBP-3198	pET-His6-MBP	Production of His6-MBP-cc3198, kanr	This study
pHis-MBP-3569	pET-His6-MBP	Production of His6-MBP-cc3569, kanr	This study
pQF		Cumate-inducible expression plasmid; RK2 oriV, tetr	(4)
pQF-PhyK	pQF	pQF for in vivo expression of PhyK-3xFLAG	This study
pQF-PhyK-G1	pQF	pQF for in vivo expression of PhyK(G514A,G516A)-3xFLAG	This study
pQF-PhyK-G2	pQF	pQF for in vivo expression of PhyK(G526A)-3xFLAG	This study
pQF-PhyK(H371A)	pQF	pQF for in vivo expression of PhyK(H371A)-3xFLAG	This study
(1) Tsai JW, Alley MRK (2000) Proteolysis of the McpA chemoreceptor does not require the Caulobacter major chemotaxis operon. J Bacteriol 182: 504–507.
(2) Gober JW, Shapiro L (1992) A developmentally regulated Caulobacter flagellar promoter is activated by 3’ enhancer and IHF binding elements. Mol Biol Cell 3: 913–926.
(3) Foreman R, Fiebig A, Crosson S (2012) The lovK-lovR two-component system is a regulator of the general stress pathway in Caulobacter crescentus. J Bacteriol 194: 3038–3049.
(4) Kaczmarczyk A, Vorholt JA, Francez-Charlot A (2013) Cumate-inducible gene expression system for sphingomonads and other alphaproteobacteria. Appl Environ Microbiol 79:6795–6802.
(5) James P, Halladay J, Craig EA (1996) Genomic libraries and a host strain designed for highly efficient two-hybrid selection in yeast. Genetics 144: 1425–1436.
(6) Lori C, Ozaki S, Steiner S, Böhm R, Abel S, Dubey BN, Schirmer T, Hiller S, Jenal U (2015) Cyclic di-GMP acts as a cell cycle oscillator to drive chromosome replication. Nature 523: 236–239.

## Sheet: Strains
Name	Relevant genetic content	Reference
S. cerevisiae
UJ5292	PJ69-4A, MATa trpl-901 leu2-3,112 ura3-52 his3-200 gal4 gal80 LYS2::GALl-HIS3 GAL2-ADE2 met2::GAL7-lacZ	1
E. coli
UJ2710	DH5a, Δ(lacZYA-argF) U169 deoR recA1 endA1 hsdR17 phoA sup144 thi-1 gyrA96 relA1 (ϕ80 lacZDM15)	2
UJ257	S17-1, F–lambda(-) thi pro recA hsdR–hsdM+ RP4 derivative	3
UJ6697	BL21 DE3, fhuA2 [lon] ompT gal (λ DE3) [dcm] ∆hsdS	NEB
	λ DE3 = λ sBamHIo ∆EcoRI-B int::(lacI::PlacUV5::T7 gene1) i21 ∆nin5, for protein expression
AB1768	MG1655 cyaA::frt, for bacterial two-hybrid analysis	4
C. crescentus
UJ5511	NA1000 hfs+ (hfsA restored)	5
UJ6390	NA1000 hfs+ ΔmrrA	This study
UJ6308	NA1000 hfs+ ΔlovR	This study
UJ8020	NA1000 hfs+ ΔlovR, ΔmrrA	This study
UJ6758	NA1000 hfs+ ΔlovK	This study
UJ6890	NA1000 hfs+ ΔlovK, ΔmrrA	This study
SoA05	CB15 wild type	6
UJ7096	CB15 ΔmrrA	This study
UJ7014	CB15 ΔsigT	[6]
UJ7081	CB15 ΔsigT, ΔmrrA	This study
UJ8722	CB15 ΔlovK	This study
MohitX	NA1000 hfs ΔphyK	This study
References
1	James P, Halladay J, Craig EA (1996) Genomic libraries and a host strain designed for highly efficient two-hybrid selection in yeast. Genetics 144: 1425–1436.
2	Woodcock DM, Crowther PJ, Doherty J, Jefferson S, DeCruz E, Noyer-Weidner M, Smith SS, Michael MZ (1989) Quantitative evaluation of Escherichia coli host strains for tolerance to cytosine methylation in plasmid and phage recombinants. Nucleic Acids Res 17: 3469–3478.
3	Simon R, Priefer U, Pühler A (1983) A Broad Host Range Mobilization System for In Vivo Genetic Engineering: Transposon Mutagenesis in Gram Negative Bacteria. Bio/Technology 1: 784–791.
4	Steiner S, Lori C, Boehm A, Jenal U (2013) Allosteric activation of exopolysaccharide synthesis through cyclic di-GMP-stimulated protein-protein interaction. EMBO J 32: 354–368.
5	Sprecher KS, Hug I, Nesper J, Potthoff E, Mahi MA, Sangermani M, Kaever V, Schwede T, Vorholt J, Jenal U. 2017. Cohesive properties of the Caulobacter crescentus holdfast adhesin are regulated by a novel c-di-GMP effector protein. mBio 8:e00294-17.
6	Poindexter JS (1964) Biological properties and classification of the caulobacter group. Bacteriol Rev 28: 231–295.
7	Herrou J, Foreman R, Fiebig A, Crosson S (2010) A structural model of anti-anti-sigma inhibition by a two-component receiver domain: The PhyR stress response regulatormmi. Mol Microbiol 78: 290–304.

## Sheet: Oligos
Name	Sequence (5’à3’)	To contruct plasmid
prIDJ033_cPCR_pNPTS138-F	CATGATTACGCCAAGCTACG	colony pcr pNPTS138
prIDJ034_cc0284up-F+HindIII	GGCCGGAAGCTTGACCGCGTTGCTTCACGAG	pIDJ002
prIDJ035_cc0284up-R+NheI	GGCCGCGCTAGCGATCAAAAGCGTCCTTGGCTATTG	pIDJ002
prIDJ036_cc0284down-F+TGA+NheI	GGCCGGGCTAGCTGATACGCCAGCTGGGGGGC	pIDJ002
prIDJ037_cc0284down-R+EcoRI	GGCCGGGAATTCCACCTTCTCGGCGGTGATCAGAC	pIDJ002
prIDJ043_cPCR_pNPTS138-R	CGACGGCCAGTCCGTAATAC	colony pcr pNPTS138
prIDJ046_cPCR_pSRK-F	GCTCACTCATTAGGCACC	colony pcr pSRK
prIDJ047_cPCR_pSRK-R	GCGGCTATTTAACGACCC	colony pcr pSRK
prIDJ056_cc3015up-F+HindIII	GGCCGGAAGCTTCCTCAAGCGCAAGAACCAC	pIDJ005
prIDJ057_cc3015up-R+NheI	GGCCGGGCTAGCGGATCAGAGCTCCAAGGC	pIDJ005
prIDJ058_cc3015down-F+TGA+NheI	GGCCGGGCTAGCTGACGAGCCGGTCTCTGCATC	pIDJ005
prIDJ059_cc3015down-R+EcoRI	GGCCGGGAATTCCCACGACTTCCTCAACGGTCG	pIDJ005
prIDJ069_ccna3110up-R+ATG+2cod+EcoRI	GGCCCGGAATTCTGTCTTCATGGATCAGAGCTCC	pIDJ015
prIDJ070_ccna3110-F_noATG+EcoRI+3xFLAG+KpnI	GGCCGGGAATTCGACTACAAAGACCATGACGGTGATTATAAAGATCATGATATCGATTACAAGGATGACGATGACAAGggtaccAAGACACTCTCGTCCCTG	pIDJ015
prIDJ071_ccna3110down-R+NheI	GGCCGGGCTAGCCCGATCCTGACCCAGGTG	pIDJ015
prIDJ077_check_KOccna0286-F	CAGCTTGTCTACTTCTTCGG
prIDJ078_check_KOccna0286-R	GATCAACCTTGGTGGGTTCG
prIDJ081_seq_pIDJ005-F	GCAAAAAGGGTCGAAACG
prIDJ082_seq_pIDJ005-R	GTCCTCAAAAGTACGCGC
prIDJ083_3xFLAG_inner-F	CAAGGATGACGATGACAAG	check N-FLAG and C-FLAG translational fusions, use with outside primer on chromosome
prIDJ084_3xFLAG_inner-R	CTTGTCATCGTCATCCTTG	check N-FLAG and C-FLAG translational fusions, use with outside primer on chromosome
prIDJ105_cPCR_pMR10-R	CTCTTCGCTATTACGCCAGC	pMR10
prIDJ106_ccna3110up-F+HindIII	GGCCGGAAGCTTCCAGACCTTCATCTTCTACC	pIDJ028
prIDJ107_ccna3110-R+XbaI	GGCCGGTCTAGATCAGGCGATCTGCGCGACCAGC	pIDJ028
prIDJ110_ccna3110up+HindIII-F	GGCCGGAAGCTTCCTTTGGAAAGAGGACTTGC	pIDJ029
prIDJ111_ccna3110+EcoRI-R	GGCCCGGAATTCGGCGATCTGCGCGACCAGCCCTTC	pIDJ029
prIDJ112_EcoRI-3xFLAG-KpnI-ccna3110down-F	GGCCGGGAATTCGACTACAAAGACCATGACGGTGATTATAAAGATCATGATATCGATTACAAGGATGACGATGACAAGTGAGGTACCCGAGCCGGTCTCTGCATC	pIDJ029
prIDJ113_ccna3110down-R+NheI	GGCCGGGCTAGCCCTTGGTTTTCAACGCCATG	pIDJ029
prIDJ116_pIDJ030-seq-R	CATTGCCCAACAGGTTAG
prIDJ117_egfp-R+link+KpnI	GGCCGGGGTACCGCCGCCGCCCTTGTACAGCTCGTCCATGC	pIDJ033
prIDJ118_egfp-F+EcoRI	GGCCCGGAATTCGTGAGCAAGGGCGAGGAGCTG	pIDJ033
prIDJ129_lovK-up-F+HindIII	GGCCGGAAGCTTGCGTTCCTCGCGCAGGAGGAG	pIDJ040
prIDJ130_lovK-up-R+NheI	GGCCGGGCTAGCGGCTAAGCTCCCACCTCCC	pIDJ040
prIDJ131_lovK-down-F+NheI	GGCCGGGCTAGCCAAGGACGCTTTTGATCATG	pIDJ040
prIDJ132_lovK-down-R+EcoRI	GGCCGGGAATTCCAGGTCAGGGTGTCAACCAC	pIDJ040
prIDJ133_check-KOlovK-F	GGGCTTGGGCCTTGAAGCAG	pIDJ040
prIDJ134_check-KOlovK-R	GACGCTTCAACATGAGGATG	pIDJ040
prIDJ135_ccna3110-F+EcoRI	GGCCGGGAATTCATGAAGACACTCTCGTCCCTG	pIDJ041
prIDJ136_ccna3110-R+BamHI	GGCCCGGGATCCTCAGGCGATCTGCGCGACCAG	pIDJ041
prIDJ139_pGBD-C1-F-col	GCTAGAAAGACTGGAACAGC
prIDJ140_pGBD-C1-R-col	GATCAGAGGTTACATGGCC
prIDJ168_pET28a-seq-F	CATACCCACGCCGAAACAAGC	pET28a sequencing
prIDJ169_ccna3110noTGA-R+XhoI	GGCCGGCTCGAGGGCGATCTGCGCGACCAG	pIDJ053
prIDJ247_cc2874noTM-F+BamHI	CCGGCCGGATCCGTCGCAGCGGTCGCCGAAG	pIDJ079
prIDJ248_cc2874-R+EcoRI	GGCGGCGAATTCTGAACCGTCAGTGCGGTC	pIDJ079
prIDJ253_cPCR-seq_H-MBP-F	CGTCAGACTGTCGATGAAG
prIDJ254_cPCR-seq_H-MBP-R	CTAGTTATTGCTCAGCGGTG
prIDJ255_cc2554-F+EcoRI	GGGCCCGAATTCGTGGCCGAAGAAACATCGG	pIDJ082
prIDJ256_cc2554-R+HindIII	GGGCCCAAGCTTTCACCCCAGCGGCATGAATG	pIDJ082
prIDJ280_CC2874noPAS-F+EcoRI	CGCGCCGAATTCCCGAGGCCAAGCTGACCGGC	pIDJ90
prIDJ281_CC2874+TGA-R+HindIII	GGCCGGAAGCTTTCAGTGCGGTCGCGCCTGGG	pIDJ90
4848_prIDJ120	CCAGGTTCACGTTCAGCAGGGCTGC	pIDJ087
4849_prIDJ121	GCAGCCCTGCTGAACGTGAACCTGG	pIDJ087
prIDJ329_LovKnoTTG-F+BamHI	CGCGCCGGATCCGAAGACTATTCGGAATCGCG	pIDJ126
prIDJ330_LovK+TGA-R+HindIII	GGGCCCAAGCTTCTATTGCGTCCCATTGATGG	pIDJ126
prIDJ331_LovRnoATG-F+BamHI	CGGCCCGGATCCAGCCGGCCAGCGCTCGATGTTC
prIDJ332_LovR+TGA-R+HindIII	GGGCCCAAGCTTTCAGGTCAGGGTGTCAACCAC	pIDJ127
prIDJ333_PhyKnoATG-F+EcoRI	CGCGCCGAATTCACCGTCTTTACCGGCCGC	pIDJ127
prIDJ334_PhyK+TGA-R+HindIII	GGGCCCAAGCTTTCAGCCAGCGGCGCTCAGCGC	pIDJ128
prIDJ335_PhyK-template-R	CGCCTTCGACCGTGTTGCAG	pIDJ128
prIDJ336_PhyK-template-F	GAAATCTGTAATTGCGCCGTC
prIDJ343_seq_lacZ-plasmids-R	GCACCACAGATGAAACGCC
prIDJ344_seq_lacZ-plasmids-F	GCCTTCCGGTTCCATTCCTG
prIDJ345_int-lacZ-R-atClaI	CACGCTCATCGATAATTTCACCGC
prIDJ346_NepRnoATG-F+EcoRI	CCGCGGGAATTCAACTTCGGCGTCGAGGACATG	pIDJ132
prIDJ347_NepR-TGA-R+HindIII	GGGCCCAAGCTTCTACTCGCCCCCCGCCGGAC	pIDJ132
11552_phyK-flag_R_KpnI	atttggtacctcGCCAGCGGCGCTCAGCGCC	pQF-PhyK
11553_phyK-flag_F_SpeI	atttactagtCGGAGCGATTGAGCGCCTTGC	pQF-PhyK
9260_PhyK_G514A/G516A_F	GCTGTCGATCAGCGACGATGCGCCGGCGGCCGTCGAGAGCCTGGGCGG	pIDJ129.1
9261_PhyK_G514A/G516A_mutants_R	CCGCCCAGGCTCTCGACGGCCGCCGGCGCATCGTCGCTGATCGACAGC	pIDJ129.1
9264_PhyK_H371A_F	CTGATGCGCGAGATCCATGCGCGGGTGAAGAACAACCTGCAG	pQF-PhyK(H371A)
9265_PhyK_H371A_R	CTGCAGGTTGTTCTTCACCCGCGCATGGATCTCGCGCATCAG	pQF-PhyK(H371A)
9712_PhyK_G526A_F	GAGAGCCTGGGCGGAGGCGTCGCGCGCACCCTGATGACCGC	pIDJ129.2
9713_PhyK_G526A_R	GCGGTCATCAGGGTGCGCGCGACGCCTCCGCCCAGGCTCTC	pIDJ129.2
9104_PhyK_A297_EcoRI_F	GGAATTCGCCGAGCGCGGTGTGATCCG	pHis-MBP-PhyK
prIDJ334_PhyK+TGA-R+HindIII	GGGCCCAAGCTTTCAGCCAGCGGCGCTCAGCGC	pHis-MBP-PhyK
8822_LovK_G319A/G321A_F	GATCGAAATCACCGACGACGCGGTTGCGCAGGATAGGGAAAC	pIDJ127.1
8823_LovK_G319A/G321A_R	GTTTCCCTATCCTGCGCAACCGCGTCGTCGGTGATTTCGATC	pIDJ127.1
8824_LovK_G332A_F	CCAGAGCTTCCGGCTTCGCGCTCACGATCGTCCAG	pIDJ127.2
8825_LovK_G332A_R	CTGGACGATCGTGAGCGCGAAGCCGGAAGCTCTGG	pIDJ127.2
10830_hfiAp_R	atttggtaccTTGATCAAGGGCTCGGCTC	pAK505-hfiA
10831_hfiAp_F	attttctagaGATCCGGCGAGCCTGTCG	pAK505-hfiA
11638_SigU_XbaI_F	ATTTTCTAGAAAGGCCGCGTTCAGGTC	pAK504-sigUp
11639_SigU_KpnI_R	AAAATGGTACCTCTGAGTCTGCTGGTCCATCT	pAK504-sigUp
